# Supplementary material for: Defining Your “Life Territory”: The Meaning of Place and Home for Community Dwellers and Nursing Home Residents—A Qualitative Study in Four European Countries
Source: Int J Environ Res Public Health. 2022 Jan 4;19(1):517. doi: 10.3390/ijerph19010517 (PMC8745012; doi:10.3390/ijerph19010517)
Supplement: Supplementary file 1 [file ijerph-19-00517-s001.zip]

Archive with 1 entries (1 files):
- ijerph-1510928-supplementary.pdf
